# Supplementary material for: Purkinje Cell Activity Determines the Timing of Sensory-Evoked Motor Initiation
Source: Cell Rep. 2020 Dec 22;33(12):108537. doi: 10.1016/j.celrep.2020.108537 (PMC7773552; doi:10.1016/j.celrep.2020.108537)
Supplement: Table S1. A Table Presenting All Statistical Results, Related to Figures 1, 2, 3, 6, 7, S1, S3, S4, S6, and S7 — Complete table of all the statistics. [file mmc2.xlsx]

## Sheet: Sheet1
Figure	Subject	Test	X label	N	Mean±SD	F/t stats	P value	Effect size/R2	Group	Multiple_comparison	Tukey P value	Effect_size
Figure 1E	Lick latency (ms)	One-way repeated measures ANOVA	Hit	9	210 ± 50	F(2,16)=8.2912	0.00338139	0.508937		Hit vs. FA1	0.167332	0.676241
			FA1	9	230 ± 30					FA1 vs. FA2	0.0183705	1.18287
			FA2	9	260 ± 30					Hit vs. FA2	0.0437773	0.982659
Figure 1F	Lick latency residuals (%)	One-way repeated measures ANOVA	Hit	9	15 ± 4	F(2,16)=13.2793	0.000399082	0.624048		Hit vs. FA1	0.10271	0.78915
			FA1	9	19 ± 4					FA1 vs. FA2	0.0149884	1.23094
			FA2	9	25 ± 7					Hit vs. FA2	0.00969674	1.33579
Figure 1I	Hit rate (%)	Paired t-test	-PC photostimulation	4	98 ± 1	9.73102	0.00230529	4.86551
			+PC photostimulation	4	55 ± 8
Figure 1J	Go lick latency (ms)	Paired t-test	-PC photostimulation	4	210 ± 30	-13.3621	0.000906067	-6.68104
			+PC photostimulation	4	360 ± 20
Figure 1K	Go lick latency residuals (%)	Paired t-test	-PC photostimulation	4	16 ± 2	-0.428662	0.697085	-0.214331
			+PC photostimulation	4	17 ± 5
Figure 2H	Air puff coefficient	GLM coefficient test	PC1	685	20 ± 4	4.8908	1.25423e-06	0.0641632
			PC2	685	-26 ± 5	-5.60383	3.04601e-08	0.338362
			PC3	685	41 ± 4	10.2303	6.00214e-23	0.438666
			PC4	685	-3 ± 3	-1.02814	0.304248	0.0125829
			PC5	685	-16 ± 4	-4.07208	5.20709e-05	0.119244
			PC6	685	-1 ± 3	-0.460047	0.645629	0.0451188
			PC7	735	29 ± 4	7.03422	4.61276e-12	0.259084
			PC8	735	-1 ± 3	-0.323229	0.746614	0.0733827
			PC9	735	2 ± 2	1.03412	0.301424	0.00601838
			PC10	735	-3 ± 2	-1.44505	0.148872	0.172867
			PC11	735	24 ± 4	6.78858	2.34399e-11	0.327501
			PC12	735	-14 ± 3	-5.56274	3.72742e-08	0.452805
			PC13	735	-5 ± 2	-2.56723	0.0104494	0.0423148
			PC14	466	29 ± 4	8.13712	3.77988e-15	0.232288
			PC15	466	-4 ± 8	-0.503233	0.615041	0.0164907
			PC16	300	-2 ± 2	-1.0009	0.317692	0.0225209
			PC17	300	-12 ± 5	-2.3816	0.0178696	0.201172
			PC18	300	25 ± 5	5.38221	1.49903e-07	0.130731
			PC19	300	-8 ± 3	-2.8906	0.00412962	0.0288372
			PC20	300	2 ± 4	0.517768	0.605007	0.00889569
			PC21	300	-12 ± 4	-2.85784	0.0045679	0.104879
			PC22	300	-6 ± 5	-1.14475	0.253238	0.193974
			PC23	300	9 ± 3	3.08878	0.0022006	0.06189
			PC24	300	-12 ± 6	-1.86673	0.062928	0.0689177
			PC25	300	-6 ± 2	-2.52233	0.0121823	0.166021
			PC26	300	-6 ± 2	-2.81353	0.00522814	0.0788013
			PC27	300	-8 ± 3	-2.26221	0.0244094	0.0534195
			PC28	300	3 ± 3	1.10606	0.269597	0.0110106
			PC29	300	11 ± 5	2.08119	0.0382755	0.0321951
			PC30	300	10 ± 4	2.44634	0.0150132	0.477845
	Tone coefficient		PC1	685	2 ± 3	0.484091	0.628477	0.0641632
			PC2	685	13 ± 4	3.28088	0.00108762	0.338362
			PC3	685	-9 ± 3	-2.62349	0.00889822	0.438666
			PC4	685	-5 ± 3	-1.93715	0.0531406	0.0125829
			PC5	685	0 ± 3	-0.152148	0.879115	0.119244
			PC6	685	3 ± 3	1.28581	0.198946	0.0451188
			PC7	735	-2 ± 5	-0.530575	0.595875	0.259084
			PC8	735	11 ± 4	2.80212	0.00521111	0.0733827
			PC9	735	0 ± 3	-0.0601694	0.952037	0.00601838
			PC10	735	9 ± 3	3.43026	0.000636862	0.172867
			PC11	735	-12 ± 4	-2.98327	0.00294677	0.327501
			PC12	735	17 ± 3	6.01028	2.9219e-09	0.452805
			PC13	735	2 ± 2	0.686344	0.492714	0.0423148
			PC14	466	5 ± 3	1.59016	0.112484	0.232288
			PC15	466	4 ± 8	0.523262	0.601043	0.0164907
			PC16	300	-3 ± 2	-1.29932	0.194845	0.0225209
			PC17	300	9 ± 5	1.81645	0.0703126	0.201172
			PC18	300	13 ± 5	2.8578	0.0045685	0.130731
			PC19	300	-4 ± 3	-1.49374	0.136309	0.0288372
			PC20	300	-1 ± 4	-0.253834	0.7998	0.00889569
			PC21	300	-12 ± 4	-2.88091	0.00425504	0.104879
			PC22	300	-19 ± 5	-3.85243	0.000143409	0.193974
			PC23	300	1 ± 3	0.501444	0.616431	0.06189
			PC24	300	-4 ± 6	-0.631494	0.528205	0.0689177
			PC25	300	-3 ± 2	-1.34764	0.178805	0.166021
			PC26	300	-7 ± 2	-3.35338	0.000902206	0.0788013
			PC27	300	-12 ± 3	-3.78006	0.000189624	0.0534195
			PC28	300	-1 ± 3	-0.201289	0.840611	0.0110106
			PC29	300	0 ± 5	0.0453078	0.963892	0.0321951
			PC30	300	13 ± 4	3.03406	0.00262694	0.477845
	Lick coefficient		PC1	685	-8 ± 3	-2.34635	0.019244	0.0641632
			PC2	685	-25 ± 4	-6.37378	3.39911e-10	0.338362
			PC3	685	11 ± 3	3.41475	0.000676274	0.438666
			PC4	685	6 ± 3	2.31103	0.0211289	0.0125829
			PC5	685	-8 ± 3	-2.64115	0.00845192	0.119244
			PC6	685	-9 ± 3	-3.3746	0.000781149	0.0451188
			PC7	735	14 ± 4	3.60908	0.000328236	0.259084
			PC8	735	-15 ± 3	-4.61896	4.55697e-06	0.0733827
			PC9	735	-2 ± 2	-0.738433	0.460489	0.00601838
			PC10	735	-16 ± 2	-6.91362	1.03089e-11	0.172867
			PC11	735	17 ± 3	5.00629	6.96058e-07	0.327501
			PC12	735	-25 ± 2	-10.6007	1.60362e-24	0.452805
			PC13	735	2 ± 2	0.824964	0.409661	0.0423148
			PC14	466	-1 ± 3	-0.265858	0.790467	0.232288
			PC15	466	-12 ± 7	-1.66794	0.0960053	0.0164907
			PC16	300	-2 ± 2	-1.24551	0.213928	0.0225209
			PC17	300	-21 ± 4	-5.16126	4.50582e-07	0.201172
			PC18	300	2 ± 4	0.492974	0.622396	0.130731
			PC19	300	3 ± 2	1.25312	0.211152	0.0288372
			PC20	300	3 ± 4	0.940799	0.347575	0.00889569
			PC21	300	-9 ± 4	-2.48715	0.0134277	0.104879
			PC22	300	-20 ± 4	-4.87766	1.7557e-06	0.193974
			PC23	300	-8 ± 2	-3.26906	0.00120628	0.06189
			PC24	300	-13 ± 5	-2.66002	0.00823936	0.0689177
			PC25	300	-9 ± 2	-4.798	2.5449e-06	0.166021
			PC26	300	-2 ± 2	-1.31867	0.188298	0.0788013
			PC27	300	8 ± 3	2.88357	0.00422032	0.0534195
			PC28	300	-2 ± 2	-0.945249	0.345303	0.0110106
			PC29	300	2 ± 4	0.381023	0.703459	0.0321951
			PC30	300	41 ± 3	11.9903	2.88377e-27	0.477845
Figure 3I	Optogenetic SS modulation (spikes/s)	Paired t-test	Hit+S	30	27 ± 32	-4.12981	0.000280917	-0.753997
			Miss+S	30	42 ± 39
Figure 3J	Lick latency vs. SS modulation	ANOVA on linear regression		102			0.000205742	0.129303
Figure 3K	Lick latency vs. SS modulation	ANOVA on linear regression		102			5.90222e-10	0.319818
Figure 5C	Coherence level	Mann-Whitney U test	Air puff	13	0.39 ± 0.056	6.19973	2.51927e-06	2.48188
			Tone	12	0.26 ± 0.039
Figure 5D	Response probability	Two-way repeated measures ANOVA	Zone 1 CR1	83	0.5 ± 0.2	F(1,1367)=463.3753	1.19275e-88	0.139031	Cue	Zone 1 CR1 vs. Zone 1 CR2	2.24388e-07	1.97392
			Zone 1 CR2	83	0.14 ± 0.09	F(5,1367)=204.7774	8.77196e-163	0.307206	Zone	Zone 1 CR1 vs. Zone 2 CR1	2.24388e-07	2.09943
			Zone 2 CR1	83	0.1 ± 0.1		2.06758e-08	0.958634	Zone 1 vs. Zone 2	Zone 1 CR1 vs. Zone 2 CR2	2.24388e-07	1.84925
			Zone 2 CR2	83	0.1 ± 0.1		2.06758e-08	0.761918	Zone 1 vs. Zone 3	Zone 1 CR1 vs. Zone 3 CR1	2.24403e-07	0.733672
			Zone 3 CR1	145	0.6 ± 0.2		2.06758e-08	0.984209	Zone 1 vs. Zone 4	Zone 1 CR1 vs. Zone 3 CR2	4.05549e-07	0.696648
			Zone 3 CR2	145	0.3 ± 0.2		0.000283147	0.259864	Zone 1 vs. Zone 5	Zone 1 CR1 vs. Zone 4 CR1	2.24388e-07	1.73182
			Zone 4 CR1	182	0.2 ± 0.2		0.778804	0.115284	Zone 1 vs. Zone 6	Zone 1 CR1 vs. Zone 4 CR2	2.24388e-07	2.53462
			Zone 4 CR2	182	0.11 ± 0.08		2.06758e-08	1.7809	Zone 2 vs. Zone 3	Zone 1 CR1 vs. Zone 5 CR1	0.000112547	0.480879
			Zone 5 CR1	145	0.6 ± 0.2		0.978572	0.0896247	Zone 2 vs. Zone 4	Zone 1 CR1 vs. Zone 5 CR2	2.24388e-07	2.02437
			Zone 5 CR2	145	0.16 ± 0.09		2.06758e-08	1.10592	Zone 2 vs. Zone 5	Zone 1 CR1 vs. Zone 6 CR1	0.0579412	0.387767
			Zone 6 CR1	46	0.4 ± 0.3		2.06802e-08	0.922475	Zone 2 vs. Zone 6	Zone 1 CR1 vs. Zone 6 CR2	2.24388e-07	1.55931
			Zone 6 CR2	46	0.2 ± 0.1		2.06758e-08	1.88412	Zone 3 vs. Zone 4	Zone 1 CR2 vs. Zone 2 CR1	0.984675	0.316881
							2.06758e-08	0.459987	Zone 3 vs. Zone 5	Zone 1 CR2 vs. Zone 2 CR2	1	0.104628
							2.06758e-08	0.881596	Zone 3 vs. Zone 6	Zone 1 CR2 vs. Zone 3 CR1	2.24388e-07	2.75345
							2.06758e-08	1.16893	Zone 4 vs. Zone 5	Zone 1 CR2 vs. Zone 3 CR2	2.24388e-07	1.45156
							2.06765e-08	0.911909	Zone 4 vs. Zone 6	Zone 1 CR2 vs. Zone 4 CR1	0.996952	0.155519
							1.44028e-05	0.36438	Zone 5 vs. Zone 6	Zone 1 CR2 vs. Zone 4 CR2	0.998172	0.252029
										Zone 1 CR2 vs. Zone 5 CR1	2.24388e-07	2.442
										Zone 1 CR2 vs. Zone 5 CR2	0.983849	0.310428
										Zone 1 CR2 vs. Zone 6 CR1	2.24388e-07	1.338
										Zone 1 CR2 vs. Zone 6 CR2	0.970043	0.424305
										Zone 2 CR1 vs. Zone 2 CR2	0.88046	0.385358
										Zone 2 CR1 vs. Zone 3 CR1	2.24388e-07	2.87507
										Zone 2 CR1 vs. Zone 3 CR2	2.24388e-07	1.6249
										Zone 2 CR1 vs. Zone 4 CR1	0.339393	0.367095
										Zone 2 CR1 vs. Zone 4 CR2	0.999998	0.11813
										Zone 2 CR1 vs. Zone 5 CR1	2.24388e-07	2.56883
										Zone 2 CR1 vs. Zone 5 CR2	0.240624	0.615119
										Zone 2 CR1 vs. Zone 6 CR1	2.24388e-07	1.4646
										Zone 2 CR1 vs. Zone 6 CR2	0.391034	0.678733
										Zone 2 CR2 vs. Zone 3 CR1	2.24388e-07	2.6367
										Zone 2 CR2 vs. Zone 3 CR2	2.24388e-07	1.3298
										Zone 2 CR2 vs. Zone 4 CR1	0.999995	0.0786506
										Zone 2 CR2 vs. Zone 4 CR2	0.94846	0.348635
										Zone 2 CR2 vs. Zone 5 CR1	2.24388e-07	2.33243
										Zone 2 CR2 vs. Zone 5 CR2	0.99977	0.177585
										Zone 2 CR2 vs. Zone 6 CR1	2.24389e-07	1.23168
										Zone 2 CR2 vs. Zone 6 CR2	0.997556	0.275981
										Zone 3 CR1 vs. Zone 3 CR2	2.24388e-07	1.5204
										Zone 3 CR1 vs. Zone 4 CR1	2.24388e-07	2.55054
										Zone 3 CR1 vs. Zone 4 CR2	2.24388e-07	3.33733
										Zone 3 CR1 vs. Zone 5 CR1	0.130656	0.255068
										Zone 3 CR1 vs. Zone 5 CR2	2.24388e-07	2.84146
										Zone 3 CR1 vs. Zone 6 CR1	2.24388e-07	1.09946
										Zone 3 CR1 vs. Zone 6 CR2	2.24388e-07	2.34318
										Zone 3 CR2 vs. Zone 4 CR1	2.24388e-07	1.13935
										Zone 3 CR2 vs. Zone 4 CR2	2.24388e-07	1.8261
										Zone 3 CR2 vs. Zone 5 CR1	2.24388e-07	1.2307
										Zone 3 CR2 vs. Zone 5 CR2	2.24388e-07	1.34631
										Zone 3 CR2 vs. Zone 6 CR1	0.975072	0.182992
										Zone 3 CR2 vs. Zone 6 CR2	2.88788e-07	1.0898
										Zone 4 CR1 vs. Zone 4 CR2	0.314942	0.34023
										Zone 4 CR1 vs. Zone 5 CR1	2.24388e-07	2.25098
										Zone 4 CR1 vs. Zone 5 CR2	1	0.0440531
										Zone 4 CR1 vs. Zone 6 CR1	2.24388e-07	1.16405
										Zone 4 CR1 vs. Zone 6 CR2	0.999934	0.122121
										Zone 4 CR2 vs. Zone 5 CR1	2.24388e-07	2.97506
										Zone 4 CR2 vs. Zone 5 CR2	0.216372	0.580594
										Zone 4 CR2 vs. Zone 6 CR1	2.24388e-07	1.83894
										Zone 4 CR2 vs. Zone 6 CR2	0.47365	0.724489
										Zone 5 CR1 vs. Zone 5 CR2	2.24388e-07	2.50185
										Zone 5 CR1 vs. Zone 6 CR1	2.24395e-07	0.860545
										Zone 5 CR1 vs. Zone 6 CR2	2.24388e-07	2.05521
										Zone 5 CR2 vs. Zone 6 CR1	2.24389e-07	1.36613
										Zone 5 CR2 vs. Zone 6 CR2	0.999999	0.133667
										Zone 6 CR1 vs. Zone 6 CR2	3.24081e-07	0.960152
Figure 5G	Coherence level	Mann-Whitney U test	Air puff + lick	31	0.44 ± 0.12	2.30098	0.0261892	0.723712
			Air puff + no lick	15	0.35 ± 0.1
Figure 5H	Enhancement in coherence level	One sample t-test	Zone 1	84	2 ± 4	4.05071	0.000228637	0.444623
			Zone 2	84	1 ± 2	1.97527	0.0618739	0.216814
			Zone 3	149	4 ± 7	7.1991	8.49733e-11	0.591762
			Zone 4	186	1 ± 3	3.8332	0.000259853	0.281823
			Zone 5	149	4 ± 4	12.0203	7.11002e-23	0.988062
			Zone 6	47	1 ± 4	1.72527	0.091192	0.254377
Figure 5J	Lick coefficient	GLMM coefficient test	Zone 1	3148	1 ± 0.3	3.08948	0.00520089	0.0534882
			Zone 2	927	-0.7 ± 0.5	-1.26515	0.337317	0.0262398
			Zone 3	8125	1.3 ± 0.3	3.59995	0.000960524	0.0692924
			Zone 4	2673	0.5 ± 0.4	1.22721	0.329777	0.0122215
			Zone 5	6906	1.6 ± 0.3	5.46033	2.21307e-07	0.0537065
			Zone 6	1412	1.8 ± 0.6	2.77185	0.0127062	0.286673
Figure 5K	Air puff coefficient	GLMM coefficient test	Zone 1	3148	2.3 ± 0.5	4.95518	2.73907e-06	0.0534882
			Zone 2	927	0.6 ± 0.6	0.916656	0.462294	0.0262398
			Zone 3	8125	7.2 ± 0.4	16.5111	5.24009e-59	0.0692924
			Zone 4	2673	1 ± 0.5	1.84408	0.130563	0.0122215
			Zone 5	6906	5.4 ± 0.4	13.1045	8.08412e-38	0.0537065
			Zone 6	1412	5 ± 0.8	6.00375	1.46964e-08	0.286673
Figure 5L	Tone coefficient	GLMM coefficient test	Zone 1	3148	0.1 ± 0.3	0.410213	0.766887	0.0534882
			Zone 2	927	-0.1 ± 0.6	-0.169628	0.916242	0.0262398
			Zone 3	8125	-0.3 ± 0.4	-0.774122	0.526657	0.0692924
			Zone 4	2673	0 ± 0.4	-0.0481419	0.961607	0.0122215
			Zone 5	6906	0.5 ± 0.3	1.63714	0.182964	0.0537065
			Zone 6	1412	-0.6 ± 0.6	-0.94321	0.478711	0.286673
Figure 6C	Lick initiation (%)	Two-way repeated measures ANOVA	Zone 1 CoCS+	79	70 ± 10	F(1,929)=205.7773	2.94795e-42	0.149999	CoCS	Zone 1 CoCS+ vs. Zone 1 CoCS-	2.24388e-07	1.48733
			Zone 1 CoCS-	79	50 ± 20	F(5,929)=4.3137	0.000694321	0.0157223	Zone	Zone 1 CoCS+ vs. Zone 2 CoCS+	0.623991	0.465139
			Zone 2 CoCS+	32	60 ± 20					Zone 1 CoCS+ vs. Zone 2 CoCS-	0.00273923	0.953669
			Zone 2 CoCS-	32	50 ± 10					Zone 1 CoCS+ vs. Zone 3 CoCS+	1	0.0552707
			Zone 3 CoCS+	111	70 ± 10					Zone 1 CoCS+ vs. Zone 3 CoCS-	2.24388e-07	1.34767
			Zone 3 CoCS-	111	50 ± 20					Zone 1 CoCS+ vs. Zone 4 CoCS+	1	0.0630952
			Zone 4 CoCS+	87	70 ± 10					Zone 1 CoCS+ vs. Zone 4 CoCS-	2.45244e-06	0.888156
			Zone 4 CoCS-	87	50 ± 20					Zone 1 CoCS+ vs. Zone 5 CoCS+	1	0.036777
			Zone 5 CoCS+	130	70 ± 10					Zone 1 CoCS+ vs. Zone 5 CoCS-	2.24388e-07	1.79741
			Zone 5 CoCS-	130	40 ± 10					Zone 1 CoCS+ vs. Zone 6 CoCS+	0.936194	0.369963
			Zone 6 CoCS+	26	60 ± 20					Zone 1 CoCS+ vs. Zone 6 CoCS-	4.76907e-06	1.41938
			Zone 6 CoCS-	26	50 ± 10					Zone 1 CoCS- vs. Zone 2 CoCS+	0.000168433	0.900039
										Zone 1 CoCS- vs. Zone 2 CoCS-	0.215201	0.543511
										Zone 1 CoCS- vs. Zone 3 CoCS+	2.24388e-07	1.48439
										Zone 1 CoCS- vs. Zone 3 CoCS-	1	0.00721212
										Zone 1 CoCS- vs. Zone 4 CoCS+	2.24388e-07	1.48622
										Zone 1 CoCS- vs. Zone 4 CoCS-	0.0142575	0.53231
										Zone 1 CoCS- vs. Zone 5 CoCS+	2.24388e-07	1.47729
										Zone 1 CoCS- vs. Zone 5 CoCS-	0.651569	0.28391
										Zone 1 CoCS- vs. Zone 6 CoCS+	0.00011222	0.995149
										Zone 1 CoCS- vs. Zone 6 CoCS-	0.99908	0.199449
										Zone 2 CoCS+ vs. Zone 2 CoCS-	0.888885	0.376987
										Zone 2 CoCS+ vs. Zone 3 CoCS+	0.71865	0.433434
										Zone 2 CoCS+ vs. Zone 3 CoCS-	7.40812e-05	0.830287
										Zone 2 CoCS+ vs. Zone 4 CoCS+	0.407101	0.495707
										Zone 2 CoCS+ vs. Zone 4 CoCS-	0.680227	0.381535
										Zone 2 CoCS+ vs. Zone 5 CoCS+	0.408413	0.479258
										Zone 2 CoCS+ vs. Zone 5 CoCS-	2.29858e-07	1.21715
										Zone 2 CoCS+ vs. Zone 6 CoCS+	1	0.0829801
										Zone 2 CoCS+ vs. Zone 6 CoCS-	0.123773	0.732876
										Zone 2 CoCS- vs. Zone 3 CoCS+	0.0033302	0.929907
										Zone 2 CoCS- vs. Zone 3 CoCS-	0.178883	0.491499
										Zone 2 CoCS- vs. Zone 4 CoCS+	0.000671509	0.951328
										Zone 2 CoCS- vs. Zone 4 CoCS-	1	0.00390065
										Zone 2 CoCS- vs. Zone 5 CoCS+	0.000439235	0.92911
										Zone 2 CoCS- vs. Zone 5 CoCS-	0.000728527	0.848187
										Zone 2 CoCS- vs. Zone 6 CoCS+	0.739407	0.470752
										Zone 2 CoCS- vs. Zone 6 CoCS-	0.966752	0.375428
										Zone 3 CoCS+ vs. Zone 3 CoCS-	2.24388e-07	1.35004
										Zone 3 CoCS+ vs. Zone 4 CoCS+	0.999911	0.116986
										Zone 3 CoCS+ vs. Zone 4 CoCS-	1.15328e-06	0.86663
										Zone 3 CoCS+ vs. Zone 5 CoCS+	0.999981	0.0891733
										Zone 3 CoCS+ vs. Zone 5 CoCS-	2.24388e-07	1.79172
										Zone 3 CoCS+ vs. Zone 6 CoCS+	0.970105	0.332953
										Zone 3 CoCS+ vs. Zone 6 CoCS-	4.94757e-06	1.3983
										Zone 3 CoCS- vs. Zone 4 CoCS+	2.24388e-07	1.36729
										Zone 3 CoCS- vs. Zone 4 CoCS-	0.00549706	0.494129
										Zone 3 CoCS- vs. Zone 5 CoCS+	2.24388e-07	1.37376
										Zone 3 CoCS- vs. Zone 5 CoCS-	0.449904	0.275979
										Zone 3 CoCS- vs. Zone 6 CoCS+	5.51292e-05	0.913833
										Zone 3 CoCS- vs. Zone 6 CoCS-	0.99911	0.173728
										Zone 4 CoCS+ vs. Zone 4 CoCS-	3.30014e-07	0.912217
										Zone 4 CoCS+ vs. Zone 5 CoCS+	1	0.0245267
										Zone 4 CoCS+ vs. Zone 5 CoCS-	2.24388e-07	1.80039
										Zone 4 CoCS+ vs. Zone 6 CoCS+	0.826	0.404286
										Zone 4 CoCS+ vs. Zone 6 CoCS-	9.73879e-07	1.37377
										Zone 4 CoCS- vs. Zone 5 CoCS+	2.31892e-07	0.898499
										Zone 4 CoCS- vs. Zone 5 CoCS-	2.56489e-07	0.828624
										Zone 4 CoCS- vs. Zone 6 CoCS+	0.476321	0.472749
										Zone 4 CoCS- vs. Zone 6 CoCS-	0.903435	0.349555
										Zone 5 CoCS+ vs. Zone 5 CoCS-	2.24388e-07	1.78787
										Zone 5 CoCS+ vs. Zone 6 CoCS+	0.84403	0.385194
										Zone 5 CoCS+ vs. Zone 6 CoCS-	5.8195e-07	1.3405
										Zone 5 CoCS- vs. Zone 6 CoCS+	2.33661e-07	1.31781
										Zone 5 CoCS- vs. Zone 6 CoCS-	0.460811	0.497494
										Zone 6 CoCS+ vs. Zone 6 CoCS-	0.0698804	0.839146
Figure 6E	Lick latency residuals (%)	Two-way repeated measures ANOVA	Zone 1 CoCS+	79	18 ± 6	F(1,929)=65.5954	1.75395e-15	0.0621463	CoCS	Zone 1 CoCS+ vs. Zone 1 CoCS-	0.00171516	0.716665
			Zone 1 CoCS-	79	23 ± 7	F(5,929)=2.6091	0.0236165	0.0123595	Zone	Zone 1 CoCS+ vs. Zone 2 CoCS+	1	0.0760657
			Zone 2 CoCS+	32	19 ± 8					Zone 1 CoCS+ vs. Zone 2 CoCS-	0.502826	0.546443
			Zone 2 CoCS-	32	22 ± 6					Zone 1 CoCS+ vs. Zone 3 CoCS+	0.987891	0.218426
			Zone 3 CoCS+	111	19 ± 6					Zone 1 CoCS+ vs. Zone 3 CoCS-	2.60027e-07	0.84301
			Zone 3 CoCS-	111	25 ± 9					Zone 1 CoCS+ vs. Zone 4 CoCS+	0.36155	0.437458
			Zone 4 CoCS+	87	21 ± 6					Zone 1 CoCS+ vs. Zone 4 CoCS-	0.0734664	0.599543
			Zone 4 CoCS-	87	22 ± 6					Zone 1 CoCS+ vs. Zone 5 CoCS+	0.999999	0.0771446
			Zone 5 CoCS+	130	19 ± 6					Zone 1 CoCS+ vs. Zone 5 CoCS-	2.24396e-07	0.964871
			Zone 5 CoCS-	130	26 ± 9					Zone 1 CoCS+ vs. Zone 6 CoCS+	0.974176	0.353918
			Zone 6 CoCS+	26	20 ± 6					Zone 1 CoCS+ vs. Zone 6 CoCS-	4.73794e-06	1.07646
			Zone 6 CoCS-	26	30 ± 10					Zone 1 CoCS- vs. Zone 2 CoCS+	0.163792	0.576531
										Zone 1 CoCS- vs. Zone 2 CoCS-	0.999018	0.195919
										Zone 1 CoCS- vs. Zone 3 CoCS+	0.0443937	0.54879
										Zone 1 CoCS- vs. Zone 3 CoCS-	0.881178	0.217091
										Zone 1 CoCS- vs. Zone 4 CoCS+	0.809196	0.297613
										Zone 1 CoCS- vs. Zone 4 CoCS-	0.992697	0.199354
										Zone 1 CoCS- vs. Zone 5 CoCS+	0.00144696	0.684218
										Zone 1 CoCS- vs. Zone 5 CoCS-	0.232536	0.337922
										Zone 1 CoCS- vs. Zone 6 CoCS+	0.907549	0.374077
										Zone 1 CoCS- vs. Zone 6 CoCS-	0.374168	0.452794
										Zone 2 CoCS+ vs. Zone 2 CoCS-	0.904297	0.398453
										Zone 2 CoCS+ vs. Zone 3 CoCS+	0.999995	0.123807
										Zone 2 CoCS+ vs. Zone 3 CoCS-	0.00165805	0.703705
										Zone 2 CoCS+ vs. Zone 4 CoCS+	0.937875	0.326241
										Zone 2 CoCS+ vs. Zone 4 CoCS-	0.681505	0.4754
										Zone 2 CoCS+ vs. Zone 5 CoCS+	1	0.00876231
										Zone 2 CoCS+ vs. Zone 5 CoCS-	4.60668e-05	0.822837
										Zone 2 CoCS+ vs. Zone 6 CoCS+	0.999317	0.230268
										Zone 2 CoCS+ vs. Zone 6 CoCS-	0.00083735	0.806356
										Zone 2 CoCS- vs. Zone 3 CoCS+	0.948136	0.359111
										Zone 2 CoCS- vs. Zone 3 CoCS-	0.564558	0.377565
										Zone 2 CoCS- vs. Zone 4 CoCS+	0.999999	0.101002
										Zone 2 CoCS- vs. Zone 4 CoCS-	1	0.0165832
										Zone 2 CoCS- vs. Zone 5 CoCS+	0.634622	0.500369
										Zone 2 CoCS- vs. Zone 5 CoCS-	0.136627	0.496889
										Zone 2 CoCS- vs. Zone 6 CoCS+	0.999964	0.192528
										Zone 2 CoCS- vs. Zone 6 CoCS-	0.171509	0.553406
										Zone 3 CoCS+ vs. Zone 3 CoCS-	3.29961e-06	0.711773
										Zone 3 CoCS+ vs. Zone 4 CoCS+	0.958455	0.242498
										Zone 3 CoCS+ vs. Zone 4 CoCS-	0.580655	0.391785
										Zone 3 CoCS+ vs. Zone 5 CoCS+	0.999176	0.145125
										Zone 3 CoCS+ vs. Zone 5 CoCS-	2.25284e-07	0.837471
										Zone 3 CoCS+ vs. Zone 6 CoCS+	0.999991	0.152661
										Zone 3 CoCS+ vs. Zone 6 CoCS-	0.000115262	1.00224
										Zone 3 CoCS- vs. Zone 4 CoCS+	0.0120346	0.48475
										Zone 3 CoCS- vs. Zone 4 CoCS-	0.120597	0.404044
										Zone 3 CoCS- vs. Zone 5 CoCS+	2.27294e-07	0.83672
										Zone 3 CoCS- vs. Zone 5 CoCS-	0.99614	0.113117
										Zone 3 CoCS- vs. Zone 6 CoCS+	0.181595	0.524139
										Zone 3 CoCS- vs. Zone 6 CoCS-	0.961979	0.230791
										Zone 4 CoCS+ vs. Zone 4 CoCS-	0.999935	0.124415
										Zone 4 CoCS+ vs. Zone 5 CoCS+	0.468637	0.380956
										Zone 4 CoCS+ vs. Zone 5 CoCS-	9.81701e-05	0.608047
										Zone 4 CoCS+ vs. Zone 6 CoCS+	1	0.0904513
										Zone 4 CoCS+ vs. Zone 6 CoCS-	0.0100858	0.730861
										Zone 4 CoCS- vs. Zone 5 CoCS+	0.0904156	0.536957
										Zone 4 CoCS- vs. Zone 5 CoCS-	0.00298569	0.530568
										Zone 4 CoCS- vs. Zone 6 CoCS+	0.999604	0.231632
										Zone 4 CoCS- vs. Zone 6 CoCS-	0.0496445	0.681185
										Zone 5 CoCS+ vs. Zone 5 CoCS-	2.24389e-07	0.962627
										Zone 5 CoCS+ vs. Zone 6 CoCS+	0.994132	0.295341
										Zone 5 CoCS+ vs. Zone 6 CoCS-	5.03361e-06	1.14109
										Zone 5 CoCS- vs. Zone 6 CoCS+	0.0257292	0.643627
										Zone 5 CoCS- vs. Zone 6 CoCS-	0.999749	0.129822
										Zone 6 CoCS+ vs. Zone 6 CoCS-	0.0447657	0.666514
Figure 6F	Lick latency (ms)	Two-way repeated measures ANOVA	Zone 1 CoCS+	79	240 ± 60	F(1,929)=0.74122	0.389496	0.000774918	CoCS	Zone 1 CoCS+ vs. Zone 1 CoCS-	1	0.0639013
			Zone 1 CoCS-	79	240 ± 50	F(5,929)=7.2059	1.253e-06	0.0376678	Zone	Zone 1 CoCS+ vs. Zone 2 CoCS+	0.999981	0.126292
			Zone 2 CoCS+	32	230 ± 50					Zone 1 CoCS+ vs. Zone 2 CoCS-	0.999986	0.123478
			Zone 2 CoCS-	32	230 ± 50					Zone 1 CoCS+ vs. Zone 3 CoCS+	1	0.00369583
			Zone 3 CoCS+	111	240 ± 50					Zone 1 CoCS+ vs. Zone 3 CoCS-	1	0.0345272
			Zone 3 CoCS-	111	240 ± 50					Zone 1 CoCS+ vs. Zone 4 CoCS+	0.780726	0.278714
			Zone 4 CoCS+	87	260 ± 60					Zone 1 CoCS+ vs. Zone 4 CoCS-	0.719089	0.297289
			Zone 4 CoCS-	87	260 ± 60					Zone 1 CoCS+ vs. Zone 5 CoCS+	0.999619	0.10485
			Zone 5 CoCS+	130	250 ± 60					Zone 1 CoCS+ vs. Zone 5 CoCS-	0.634516	0.297928
			Zone 5 CoCS-	130	260 ± 50					Zone 1 CoCS+ vs. Zone 6 CoCS+	0.269711	0.634264
			Zone 6 CoCS+	26	210 ± 30					Zone 1 CoCS+ vs. Zone 6 CoCS-	0.61411	0.512916
			Zone 6 CoCS-	26	210 ± 30					Zone 1 CoCS- vs. Zone 2 CoCS+	0.998955	0.193224
										Zone 1 CoCS- vs. Zone 2 CoCS-	0.99913	0.190872
										Zone 1 CoCS- vs. Zone 3 CoCS+	1	0.0608822
										Zone 1 CoCS- vs. Zone 3 CoCS-	1	0.0355861
										Zone 1 CoCS- vs. Zone 4 CoCS+	0.952915	0.219634
										Zone 1 CoCS- vs. Zone 4 CoCS-	0.926701	0.237645
										Zone 1 CoCS- vs. Zone 5 CoCS+	1	0.0480853
										Zone 1 CoCS- vs. Zone 5 CoCS-	0.896932	0.236018
										Zone 1 CoCS- vs. Zone 6 CoCS+	0.14021	0.720512
										Zone 1 CoCS- vs. Zone 6 CoCS-	0.408548	0.596375
										Zone 2 CoCS+ vs. Zone 2 CoCS-	1	0.00376885
										Zone 2 CoCS+ vs. Zone 3 CoCS+	0.99996	0.132194
										Zone 2 CoCS+ vs. Zone 3 CoCS-	0.999726	0.180855
										Zone 2 CoCS+ vs. Zone 4 CoCS+	0.677738	0.399732
										Zone 2 CoCS+ vs. Zone 4 CoCS-	0.625877	0.422214
										Zone 2 CoCS+ vs. Zone 5 CoCS+	0.98509	0.213826
										Zone 2 CoCS+ vs. Zone 5 CoCS-	0.581522	0.430033
										Zone 2 CoCS+ vs. Zone 6 CoCS+	0.84208	0.546515
										Zone 2 CoCS+ vs. Zone 6 CoCS-	0.976386	0.413771
										Zone 2 CoCS- vs. Zone 3 CoCS+	0.99997	0.129172
										Zone 2 CoCS- vs. Zone 3 CoCS-	0.999782	0.177907
										Zone 2 CoCS- vs. Zone 4 CoCS+	0.690346	0.398641
										Zone 2 CoCS- vs. Zone 4 CoCS-	0.638972	0.421299
										Zone 2 CoCS- vs. Zone 5 CoCS+	0.986822	0.211363
										Zone 2 CoCS- vs. Zone 5 CoCS-	0.595469	0.428432
										Zone 2 CoCS- vs. Zone 6 CoCS+	0.834767	0.562222
										Zone 2 CoCS- vs. Zone 6 CoCS-	0.974377	0.426866
										Zone 3 CoCS+ vs. Zone 3 CoCS-	1	0.0304259
										Zone 3 CoCS+ vs. Zone 4 CoCS+	0.694421	0.279459
										Zone 3 CoCS+ vs. Zone 4 CoCS-	0.6199	0.297701
										Zone 3 CoCS+ vs. Zone 5 CoCS+	0.99928	0.103675
										Zone 3 CoCS+ vs. Zone 5 CoCS-	0.497163	0.296538
										Zone 3 CoCS+ vs. Zone 6 CoCS+	0.209912	0.637506
										Zone 3 CoCS+ vs. Zone 6 CoCS-	0.543157	0.516045
										Zone 3 CoCS- vs. Zone 4 CoCS+	0.817139	0.272717
										Zone 3 CoCS- vs. Zone 4 CoCS-	0.754821	0.29271
										Zone 3 CoCS- vs. Zone 5 CoCS+	0.999955	0.0825155
										Zone 3 CoCS- vs. Zone 5 CoCS-	0.656002	0.287184
										Zone 3 CoCS- vs. Zone 6 CoCS+	0.154646	0.773612
										Zone 3 CoCS- vs. Zone 6 CoCS-	0.449336	0.633278
										Zone 4 CoCS+ vs. Zone 4 CoCS-	1	0.0143937
										Zone 4 CoCS+ vs. Zone 5 CoCS+	0.985528	0.151649
										Zone 4 CoCS+ vs. Zone 5 CoCS-	1	0.00722135
										Zone 4 CoCS+ vs. Zone 6 CoCS+	0.0045671	0.905503
										Zone 4 CoCS+ vs. Zone 6 CoCS-	0.0294371	0.789617
										Zone 4 CoCS- vs. Zone 5 CoCS+	0.972208	0.166381
										Zone 4 CoCS- vs. Zone 5 CoCS-	1	0.00769124
										Zone 4 CoCS- vs. Zone 6 CoCS+	0.00348671	0.943012
										Zone 4 CoCS- vs. Zone 6 CoCS-	0.0234779	0.824453
										Zone 5 CoCS+ vs. Zone 5 CoCS-	0.954176	0.164891
										Zone 5 CoCS+ vs. Zone 6 CoCS+	0.04487	0.640273
										Zone 5 CoCS+ vs. Zone 6 CoCS-	0.192351	0.537739
										Zone 5 CoCS- vs. Zone 6 CoCS+	0.002074	0.95359
										Zone 5 CoCS- vs. Zone 6 CoCS-	0.0162812	0.832247
										Zone 6 CoCS+ vs. Zone 6 CoCS-	1	0.195679
Figure 7B	Lick latency (ms)	Paired t-test	Early	11	220 ± 40	1.55024	0.152128	0.467415
			Late	11	200 ± 52
Figure 7C	Lick latency residuals (%)	Paired t-test	Early	11	21 ± 1.8	6.44375	7.40667e-05	1.94286
			Late	11	16 ± 3.4
Figure 7E	Hit, Coherence level (%)	Two-way repeated measures ANOVA	Zone1, Early	25	28 ± 5	F(1,516)=0.29672	0.586187	0.000299466	Learning	Zone1, Early vs. Zone1, Late	0.999621	0.309277
			Zone1, Late	42	27 ± 3	F(5,516)=73.1521	1.50702e-57	0.369146	Zone	Zone1, Early vs. Zone2, Early	0.871457	0.661437
			Zone2, Early	25	25 ± 3		0.0207329	0.820079	Zone1 vs. Zone2	Zone1, Early vs. Zone2, Late	0.0424257	1.11755
			Zone2, Late	33	23 ± 4		2.06758e-08	1.91698	Zone1 vs. Zone3	Zone1, Early vs. Zone3, Early	2.42062e-06	1.8557
			Zone3, Early	38	36 ± 4		0.975966	0.131376	Zone1 vs. Zone4	Zone1, Early vs. Zone3, Late	2.24388e-07	1.75822
			Zone3, Late	78	41 ± 8		8.18254e-07	1.01245	Zone1 vs. Zone5	Zone1, Early vs. Zone4, Early	0.999986	0.155765
			Zone4, Early	45	27 ± 6		0.999956	0.106112	Zone1 vs. Zone6	Zone1, Early vs. Zone4, Late	0.980978	0.346395
			Zone4, Late	80	26 ± 5		2.06758e-08	2.40789	Zone2 vs. Zone3	Zone1, Early vs. Zone5, Early	0.0621606	0.942257
			Zone5, Early	36	33 ± 5		0.0530885	0.540664	Zone2 vs. Zone4	Zone1, Early vs. Zone5, Late	0.0777383	0.749868
			Zone5, Late	77	32 ± 6		2.06758e-08	1.6432	Zone2 vs. Zone5	Zone1, Early vs. Zone6, Early	0.999941	0.225175
			Zone6, Early	15	27 ± 7		0.042539	0.688954	Zone2 vs. Zone6	Zone1, Early vs. Zone6, Late	1	0.0870356
			Zone6, Late	23	29 ± 8		2.06758e-08	2.03061	Zone3 vs. Zone4	Zone1, Late vs. Zone2, Early	0.995825	0.459839
							2.0676e-08	1.08957	Zone3 vs. Zone5	Zone1, Late vs. Zone2, Late	0.144768	0.991373
							2.06758e-08	1.56188	Zone3 vs. Zone6	Zone1, Late vs. Zone3, Early	2.24403e-07	2.50163
							2.06806e-08	1.05783	Zone4 vs. Zone5	Zone1, Late vs. Zone3, Late	2.24388e-07	2.0893
							0.960964	0.209965	Zone4 vs. Zone6	Zone1, Late vs. Zone4, Early	1	0.0721788
							0.000233737	0.732285	Zone5 vs. Zone6	Zone1, Late vs. Zone4, Late	0.999999	0.110181
										Zone1, Late vs. Zone5, Early	0.000288558	1.37805
										Zone1, Late vs. Zone5, Late	8.67564e-05	1.06222
										Zone1, Late vs. Zone6, Early	1	0.0185363
										Zone1, Late vs. Zone6, Late	0.990339	0.323466
										Zone2, Early vs. Zone2, Late	0.937274	0.560588
										Zone2, Early vs. Zone3, Early	2.24395e-07	2.76834
										Zone2, Early vs. Zone3, Late	2.24388e-07	2.16985
										Zone2, Early vs. Zone4, Early	0.975876	0.368874
										Zone2, Early vs. Zone4, Late	0.999702	0.226369
										Zone2, Early vs. Zone5, Early	3.06077e-05	1.61319
										Zone2, Early vs. Zone5, Late	1.29646e-05	1.30106
										Zone2, Early vs. Zone6, Early	0.999771	0.286516
										Zone2, Early vs. Zone6, Late	0.694864	0.543885
										Zone2, Late vs. Zone3, Early	2.24388e-07	3.06784
										Zone2, Late vs. Zone3, Late	2.24388e-07	2.56924
										Zone2, Late vs. Zone4, Early	0.0624315	0.807726
										Zone2, Late vs. Zone4, Late	0.166775	0.703812
										Zone2, Late vs. Zone5, Early	2.24443e-07	2.02907
										Zone2, Late vs. Zone5, Late	2.24389e-07	1.73053
										Zone2, Late vs. Zone6, Early	0.615128	0.722812
										Zone2, Late vs. Zone6, Late	0.0164783	0.948193
										Zone3, Early vs. Zone3, Late	0.000597295	0.704693
										Zone3, Early vs. Zone4, Early	2.24437e-07	1.74807
										Zone3, Early vs. Zone4, Late	2.24388e-07	2.08253
										Zone3, Early vs. Zone5, Early	0.319539	0.70985
										Zone3, Early vs. Zone5, Late	0.0201367	0.765592
										Zone3, Early vs. Zone6, Early	4.69751e-06	1.83615
										Zone3, Early vs. Zone6, Late	3.55884e-05	1.28474
										Zone3, Late vs. Zone4, Early	2.24388e-07	1.897
										Zone3, Late vs. Zone4, Late	2.24388e-07	2.25342
										Zone3, Late vs. Zone5, Early	2.24404e-07	1.13594
										Zone3, Late vs. Zone5, Late	2.24388e-07	1.28222
										Zone3, Late vs. Zone6, Early	2.24388e-07	1.8045
										Zone3, Late vs. Zone6, Late	2.24388e-07	1.55744
										Zone4, Early vs. Zone4, Late	0.999764	0.160388
										Zone4, Early vs. Zone5, Early	0.000712679	1.00369
										Zone4, Early vs. Zone5, Late	0.000243807	0.862746
										Zone4, Early vs. Zone6, Early	1	0.069975
										Zone4, Early vs. Zone6, Late	0.998409	0.214134
										Zone4, Late vs. Zone5, Early	1.48415e-06	1.28462
										Zone4, Late vs. Zone5, Late	2.37596e-07	1.09654
										Zone4, Late vs. Zone6, Early	1	0.07802
										Zone4, Late vs. Zone6, Late	0.885919	0.398775
										Zone5, Early vs. Zone5, Late	0.999992	0.116917
										Zone5, Early vs. Zone6, Early	0.0294065	1.03303
										Zone5, Early vs. Zone6, Late	0.202297	0.651299
										Zone5, Late vs. Zone6, Early	0.0404973	0.907502
										Zone5, Late vs. Zone6, Late	0.274472	0.564457
										Zone6, Early vs. Zone6, Late	0.998303	0.243451
Figure 7F	Lick coefficient	GLMM coefficient test	Zone 1, Early	960	0 ± 0.6	-0.00465347	0.996288
			Zone 1, Late	1463	1.7 ± 0.5	3.50522	0.00188014
			Zone 2, Early	395	-0.2 ± 0.8	-0.22722	0.984446
			Zone 2, Late	370	-1 ± 1	-0.895267	0.556849
			Zone 3, Early	1794	0.6 ± 0.6	0.910144	0.622062
			Zone 3, Late	4342	2.1 ± 0.5	3.97694	0.000425677
			Zone 4, Early	769	0.5 ± 0.8	0.664291	0.675606
			Zone 4, Late	1092	1.7 ± 0.7	2.47256	0.032561
			Zone 5, Early	1482	-0.1 ± 0.6	-0.194165	0.922989
			Zone 5, Late	3620	2.5 ± 0.4	5.66259	1.92871e-07
			Zone 6, Early	409	1 ± 1	1.03784	0.599925
			Zone 6, Late	780	3 ± 1	2.63125	0.0260276
Figure 7G	Air puff coefficient	GLMM coefficient test	Zone 1, Early	960	3 ± 1	2.84966	0.00894134
			Zone 1, Late	1463	1.4 ± 0.7	2.0061	0.0675441
			Zone 2, Early	395	0.7 ± 0.9	0.755447	0.600581
			Zone 2, Late	370	0 ± 1	-0.233212	0.889884
			Zone 3, Early	1794	5 ± 0.8	6.23949	2.18656e-09
			Zone 3, Late	4342	8 ± 0.6	12.4351	7.90973e-34
			Zone 4, Early	769	0 ± 1	-0.167705	0.86686
			Zone 4, Late	1092	-0.6 ± 0.9	-0.6692	0.604212
			Zone 5, Early	1482	5.1 ± 0.9	5.969	8.95127e-09
			Zone 5, Late	3620	5.4 ± 0.6	8.82273	1.02372e-17
			Zone 6, Early	409	4 ± 1	3.12575	0.00456323
			Zone 6, Late	780	4 ± 1	2.82429	0.00833163
Figure 7H	Tone coefficient	GLMM coefficient test	Zone 1, Early	960	0.1 ± 0.6	0.230953	0.980881
			Zone 1, Late	1463	-0.4 ± 0.5	-0.718619	0.809984
			Zone 2, Early	395	0 ± 1	0.234997	1
			Zone 2, Late	370	-2 ± 1	-1.34393	0.539407
			Zone 3, Early	1794	-2.1 ± 0.7	-3.09346	0.0120536
			Zone 3, Late	4342	0.2 ± 0.5	0.337132	1
			Zone 4, Early	769	0 ± 0.9	-0.0220286	0.982431
			Zone 4, Late	1092	-1.2 ± 0.7	-1.57764	0.459754
			Zone 5, Early	1482	2.4 ± 0.6	3.71336	0.00254557
			Zone 5, Late	3620	-0.5 ± 0.4	-1.02939	0.606729
			Zone 6, Early	409	0 ± 1	0.0749093	1
			Zone 6, Late	780	-1 ± 1	-1.1374	0.613731
Figure S1B	Go lick latency (ms)	Paired t-test	-PC photostimulation	4	210 ± 40	-9.46494	0.00249997	-4.73247
			+PC photostimulation	4	420 ± 20
Figure S1C	Go lick latency residuals (%)	Paired t-test	-PC photostimulation	4	16 ± 2	-1.44146	0.245114	-0.720732
			+PC photostimulation	4	22 ± 8
Figure S1D	Out-of-window lick initiation (%)	Paired t-test	-PC photostimulation	4	0.3 ± 0.4	-3.9496	0.028952	-1.9748
			+PC photostimulation	4	15 ± 7
Figure S1E	Missed lick initiation (%)	Paired t-test	-PC photostimulation	4	1.2 ± 0.8	-8.10471	0.00392604	-4.05235
			+PC photostimulation	4	31 ± 6
Figure S1H	Hit rate (%)	Paired t-test	-PC photostimulation	3	95 ± 5	-0.654654	0.579916	-0.377964
			+PC photostimulation	3	98 ± 1
Figure S1I	Hit lick latency (ms)	Paired t-test	-PC photostimulation	3	170 ± 20	0.782987	0.515628	0.452058
			+PC photostimulation	3	159 ± 8
Figure S1J	Hit lick latency residuals (%)	Paired t-test	-LED illumination	3	12.2 ± 0.5	2.61569	0.12034	1.51017
			+LED illumination	3	11 ± 0.9
Figure S1M	Ratio of licking epochs (%)	Paired t-test	-PC photostimulation	4	100 ± 0	1.41421	0.252215	0.707107
			+PC photostimulation	4	95 ± 6
Figure S1O	Lick rate (licks/s)	Mann-Whitney U test	-PC photostimulation	72	7 ± 1	-0.877633	0.380143	-0.00293051
			+PC photostimulation	30	7 ± 2
Figure S3C	Air puff coefficient	GLM coefficient test	PC1	685	22 ± 4	5.55422	4.00108e-08	0.102898
			PC2	685	-26 ± 5	-5.66749	2.14023e-08	0.55706
			PC3	685	6 ± 4	1.61071	0.107707	0.580724
			PC4	685	0 ± 4	-0.0926028	0.926246	0.290486
			PC5	685	12 ± 5	2.44043	0.0149235	0.12392
			PC6	685	10 ± 4	2.72398	0.00661541	0.0588685
			PC7	735	14 ± 5	2.78811	0.00543944	0.250623
			PC8	735	11 ± 4	2.7801	0.00557391	0.0970951
			PC9	735	6 ± 3	2.31172	0.0210702	0.0968015
			PC10	735	8 ± 3	3.14741	0.00171413	0.224326
			PC11	735	25 ± 4	5.78913	1.05015e-08	0.240338
			PC12	735	-2 ± 3	-0.549211	0.583029	0.467464
			PC13	735	-4 ± 3	-1.02189	0.307173	0.0153154
			PC14	466	20 ± 4	5.38709	1.14289e-07	0.224464
			PC15	466	-10 ± 10	-1.3996	0.162303	0.0175248
			PC16	300	1 ± 3	0.502231	0.615878	0.0199181
			PC17	300	-12 ± 6	-2.02163	0.0441142	0.246224
			PC18	300	21 ± 6	3.53124	0.000479542	0.203799
			PC19	300	-1 ± 3	-0.175046	0.861163	0.00872577
			PC20	300	2 ± 6	0.306506	0.759435	0.17498
			PC21	300	-4 ± 4	-0.871171	0.384367	0.0746834
			PC22	300	-1 ± 5	-0.157149	0.875235	0.346215
			PC23	300	1 ± 3	0.403461	0.6869	0.359117
			PC24	300	-1 ± 6	-0.107069	0.914807	0.192603
			PC25	300	-3 ± 2	-1.22486	0.221603	0.101024
			PC26	300	2 ± 2	0.74162	0.458905	0.0851946
			PC27	300	-9 ± 4	-2.54509	0.0114324	0.125563
			PC28	300	1 ± 3	0.187756	0.851197	0.0125709
			PC29	300	13 ± 6	2.05358	0.040895	0.0433087
			PC30	300	17 ± 5	3.81076	0.000168522	0.818638
	Tone coefficient		PC1	685	1 ± 3	0.26782	0.788919	0.102898
			PC2	685	6 ± 4	1.43116	0.152843	0.55706
			PC3	685	3 ± 3	0.993471	0.320833	0.580724
			PC4	685	-11 ± 4	-3.1398	0.00176374	0.290486
			PC5	685	-18 ± 4	-4.40766	1.21378e-05	0.12392
			PC6	685	-2 ± 3	-0.603425	0.546427	0.0588685
			PC7	735	3 ± 6	0.525975	0.599065	0.250623
			PC8	735	-7 ± 5	-1.4532	0.146598	0.0970951
			PC9	735	1 ± 3	0.507111	0.61223	0.0968015
			PC10	735	8 ± 3	2.73729	0.00634531	0.224326
			PC11	735	-15 ± 5	-3.10418	0.00198165	0.240338
			PC12	735	19 ± 3	5.82116	8.74754e-09	0.467464
			PC13	735	-1 ± 4	-0.37965	0.704316	0.0153154
			PC14	466	4 ± 4	1.217	0.224226	0.224464
			PC15	466	-9 ± 9	-0.979032	0.328076	0.0175248
			PC16	300	2 ± 3	0.619611	0.535991	0.0199181
			PC17	300	16 ± 6	2.84868	0.00469778	0.246224
			PC18	300	16 ± 6	2.73102	0.00669277	0.203799
			PC19	300	3 ± 3	1.05602	0.291822	0.00872577
			PC20	300	0 ± 6	0.0159744	0.987266	0.17498
			PC21	300	-7 ± 4	-1.70593	0.0890699	0.0746834
			PC22	300	-6 ± 5	-1.16388	0.245411	0.346215
			PC23	300	4 ± 3	1.45408	0.146983	0.359117
			PC24	300	0 ± 6	0.0103492	0.99175	0.192603
			PC25	300	-1 ± 2	-0.25059	0.802305	0.101024
			PC26	300	0 ± 2	-0.144419	0.885268	0.0851946
			PC27	300	-9 ± 4	-2.63287	0.0089112	0.125563
			PC28	300	-2 ± 3	-0.447292	0.654991	0.0125709
			PC29	300	4 ± 6	0.582049	0.560977	0.0433087
			PC30	300	6 ± 5	1.41911	0.156919	0.818638
	Lick coefficient		PC1	685	-3 ± 3	-0.92278	0.356449	0.102898
			PC2	685	-59 ± 4	-15.6433	2.36511e-47	0.55706
			PC3	685	63 ± 3	20.3995	1.48593e-72	0.580724
			PC4	685	40 ± 3	11.5491	2.6585e-28	0.290486
			PC5	685	2 ± 4	0.496163	0.61994	0.12392
			PC6	685	-15 ± 3	-4.93942	9.8693e-07	0.0588685
			PC7	735	36 ± 5	7.75314	3.00976e-14	0.250623
			PC8	735	-11 ± 4	-2.92373	0.00356556	0.0970951
			PC9	735	9 ± 2	3.86545	0.000120747	0.0968015
			PC10	735	-27 ± 2	-10.7207	5.24816e-25	0.224326
			PC11	735	-2 ± 4	-0.439777	0.660228	0.240338
			PC12	735	-46 ± 3	-16.4932	3.42047e-52	0.467464
			PC13	735	8 ± 3	2.30955	0.0211909	0.0153154
			PC14	466	14 ± 3	4.20021	3.2009e-05	0.224464
			PC15	466	-9 ± 9	-1.01539	0.310451	0.0175248
			PC16	300	-5 ± 2	-2.30441	0.0218918	0.0199181
			PC17	300	-29 ± 5	-6.22693	1.62678e-09	0.246224
			PC18	300	23 ± 5	4.72474	3.56541e-06	0.203799
			PC19	300	-1 ± 2	-0.301798	0.763018	0.00872577
			PC20	300	33 ± 5	6.50439	3.31778e-10	0.17498
			PC21	300	-11 ± 3	-3.15103	0.00179357	0.0746834
			PC22	300	-40 ± 4	-10.1341	6.48335e-21	0.346215
			PC23	300	-26 ± 2	-11.1392	2.66092e-24	0.359117
			PC24	300	-33 ± 5	-6.99805	1.7397e-11	0.192603
			PC25	300	-8 ± 2	-4.14014	4.53109e-05	0.101024
			PC26	300	-9 ± 2	-4.56038	7.48455e-06	0.0851946
			PC27	300	19 ± 3	6.43738	4.8929e-10	0.125563
			PC28	300	4 ± 3	1.49227	0.136693	0.0125709
			PC29	300	7 ± 5	1.43913	0.151171	0.0433087
			PC30	300	107 ± 4	28.6387	2.62556e-87	0.818638
Figure S3D	GLM coefficient for lick vs. SS modulation for spontaneous licking	ANOVA on linear regression		30			5.46663e-09	0.709008
Figure S4E	CS synchrony level at 1 ms bins	Mann-Whitney U test	Hit+FA1	47	0.28 ± 0.06	1.59822	0.109993	0.306172
			Miss+CR1	40	0.26 ± 0.05
Figure S6C	Response probability	Two-way repeated measures ANOVA	Zone 1 Miss	38	0.5 ± 0.4	F(1,583)=0.12628	0.722455	0.000146444	Cue	Zone 1 Miss vs. Zone 1 CR1	0.999916	0.141495
			Zone 1 CR1	38	0.6 ± 0.2	F(5,583)=57.6824	1.39767e-48	0.334472	Zone	Zone 1 Miss vs. Zone 2 Miss	2.05576e-05	0.95864
			Zone 2 Miss	38	0.2 ± 0.3		2.06758e-08	1.42117	Zone 1 vs. Zone 2	Zone 1 Miss vs. Zone 2 CR1	2.63426e-07	1.36146
			Zone 2 CR1	38	0.1 ± 0.1		0.322724	0.261718	Zone 1 vs. Zone 3	Zone 1 Miss vs. Zone 3 Miss	0.813044	0.268338
			Zone 3 Miss	60	0.6 ± 0.4		2.06758e-08	1.42775	Zone 1 vs. Zone 4	Zone 1 Miss vs. Zone 3 CR1	0.790123	0.349407
			Zone 3 CR1	60	0.6 ± 0.2		1	0.00323794	Zone 1 vs. Zone 5	Zone 1 Miss vs. Zone 4 Miss	3.43286e-07	1.02877
			Zone 4 Miss	78	0.2 ± 0.3		0.000353781	0.770386	Zone 1 vs. Zone 6	Zone 1 Miss vs. Zone 4 CR1	2.34642e-07	1.40695
			Zone 4 CR1	78	0.2 ± 0.1		2.06758e-08	1.66215	Zone 2 vs. Zone 3	Zone 1 Miss vs. Zone 5 Miss	1	0.0625167
			Zone 5 Miss	59	0.5 ± 0.4		0.996134	0.0906891	Zone 2 vs. Zone 4	Zone 1 Miss vs. Zone 5 CR1	1	0.0623732
			Zone 5 CR1	59	0.5 ± 0.2		2.06758e-08	1.37096	Zone 2 vs. Zone 5	Zone 1 Miss vs. Zone 6 Miss	0.250633	0.556457
			Zone 6 Miss	19	0.3 ± 0.3		0.073272	0.646708	Zone 2 vs. Zone 6	Zone 1 Miss vs. Zone 6 CR1	0.20843	0.617032
			Zone 6 CR1	19	0.3 ± 0.2		2.06758e-08	1.68394	Zone 3 vs. Zone 4	Zone 1 CR1 vs. Zone 2 Miss	5.94687e-07	1.49745
							0.182465	0.266132	Zone 3 vs. Zone 5	Zone 1 CR1 vs. Zone 2 CR1	2.24677e-07	2.55593
							3.565e-08	1.03296	Zone 3 vs. Zone 6	Zone 1 CR1 vs. Zone 3 Miss	0.99712	0.179076
							2.06758e-08	1.37439	Zone 4 vs. Zone 5	Zone 1 CR1 vs. Zone 3 CR1	0.995967	0.271609
							0.100057	0.57023	Zone 4 vs. Zone 6	Zone 1 CR1 vs. Zone 4 Miss	2.24843e-07	1.44133
							0.000112114	0.762641	Zone 5 vs. Zone 6	Zone 1 CR1 vs. Zone 4 CR1	2.24414e-07	2.41035
										Zone 1 CR1 vs. Zone 5 Miss	1	0.0598375
										Zone 1 CR1 vs. Zone 5 CR1	0.999999	0.128793
										Zone 1 CR1 vs. Zone 6 Miss	0.0561966	0.985055
										Zone 1 CR1 vs. Zone 6 CR1	0.0433685	1.19442
										Zone 2 Miss vs. Zone 2 CR1	0.995994	0.325661
										Zone 2 Miss vs. Zone 3 Miss	2.24392e-07	1.24189
										Zone 2 Miss vs. Zone 3 CR1	2.24391e-07	1.73617
										Zone 2 Miss vs. Zone 4 Miss	1	0.0149065
										Zone 2 Miss vs. Zone 4 CR1	0.999999	0.1308
										Zone 2 Miss vs. Zone 5 Miss	3.03891e-07	0.98809
										Zone 2 Miss vs. Zone 5 CR1	3.86222e-07	1.47619
										Zone 2 Miss vs. Zone 6 Miss	0.934662	0.409126
										Zone 2 Miss vs. Zone 6 CR1	0.955932	0.437825
										Zone 2 CR1 vs. Zone 3 Miss	2.24388e-07	1.61275
										Zone 2 CR1 vs. Zone 3 CR1	2.24388e-07	2.58533
										Zone 2 CR1 vs. Zone 4 Miss	0.991684	0.26933
										Zone 2 CR1 vs. Zone 4 CR1	0.999768	0.347442
										Zone 2 CR1 vs. Zone 5 Miss	2.24407e-07	1.31647
										Zone 2 CR1 vs. Zone 5 CR1	2.24434e-07	2.39877
										Zone 2 CR1 vs. Zone 6 Miss	0.410413	0.916921
										Zone 2 CR1 vs. Zone 6 CR1	0.469667	1.19103
										Zone 3 Miss vs. Zone 3 CR1	1	0.00725852
										Zone 3 Miss vs. Zone 4 Miss	2.24388e-07	1.32107
										Zone 3 Miss vs. Zone 4 CR1	2.24388e-07	1.6738
										Zone 3 Miss vs. Zone 5 Miss	0.923319	0.203119
										Zone 3 Miss vs. Zone 5 CR1	0.874055	0.279201
										Zone 3 Miss vs. Zone 6 Miss	0.00125369	0.839832
										Zone 3 Miss vs. Zone 6 CR1	0.000846561	0.902265
										Zone 3 CR1 vs. Zone 4 Miss	2.24388e-07	1.68446
										Zone 3 CR1 vs. Zone 4 CR1	2.24388e-07	2.51719
										Zone 3 CR1 vs. Zone 5 Miss	0.907745	0.251734
										Zone 3 CR1 vs. Zone 5 CR1	0.852957	0.405858
										Zone 3 CR1 vs. Zone 6 Miss	0.00109313	1.2285
										Zone 3 CR1 vs. Zone 6 CR1	0.000735789	1.40571
										Zone 4 Miss vs. Zone 4 CR1	0.999999	0.0951894
										Zone 4 Miss vs. Zone 5 Miss	2.24394e-07	1.0593
										Zone 4 Miss vs. Zone 5 CR1	2.24404e-07	1.40099
										Zone 4 Miss vs. Zone 6 Miss	0.854348	0.428642
										Zone 4 Miss vs. Zone 6 CR1	0.895034	0.435277
										Zone 4 CR1 vs. Zone 5 Miss	2.24389e-07	1.34661
										Zone 4 CR1 vs. Zone 5 CR1	2.24389e-07	2.23013
										Zone 4 CR1 vs. Zone 6 Miss	0.678386	0.786094
										Zone 4 CR1 vs. Zone 6 CR1	0.740558	0.911344
										Zone 5 Miss vs. Zone 5 CR1	1	0.0207234
										Zone 5 Miss vs. Zone 6 Miss	0.0684876	0.608581
										Zone 5 Miss vs. Zone 6 CR1	0.0523945	0.657009
										Zone 5 CR1 vs. Zone 6 Miss	0.0884362	0.955561
										Zone 5 CR1 vs. Zone 6 CR1	0.0684507	1.12966
										Zone 6 Miss vs. Zone 6 CR1	1	0.0240127
Figure S6F	Response probability	Two-way repeated measures ANOVA	Zone 1 Hit	82	0.6 ± 0.2	F(1,1363)=0.45748	0.498919	0.000145347	Cue	Zone 1 Hit vs. Zone 1 FA1	0.999996	0.0784334
			Zone 1 FA1	82	0.6 ± 0.2	F(5,1363)=358.1611	1.28952e-244	0.568958	Zone	Zone 1 Hit vs. Zone 2 Hit	2.24388e-07	2.29306
			Zone 2 Hit	82	0.1 ± 0.1		2.06758e-08	2.52417	Zone 1 vs. Zone 2	Zone 1 Hit vs. Zone 2 FA1	2.24388e-07	2.53723
			Zone 2 FA1	82	0.1 ± 0.1		2.06759e-08	0.756944	Zone 1 vs. Zone 3	Zone 1 Hit vs. Zone 3 Hit	2.5296e-07	0.877717
			Zone 3 Hit	148	0.7 ± 0.2		2.06758e-08	1.72737	Zone 1 vs. Zone 4	Zone 1 Hit vs. Zone 3 FA1	8.85655e-07	0.709538
			Zone 3 FA1	148	0.7 ± 0.3		2.20568e-08	0.630419	Zone 1 vs. Zone 5	Zone 1 Hit vs. Zone 4 Hit	2.24388e-07	1.75731
			Zone 4 Hit	184	0.2 ± 0.2		0.00798856	0.358631	Zone 1 vs. Zone 6	Zone 1 Hit vs. Zone 4 FA1	2.24388e-07	1.58321
			Zone 4 FA1	184	0.2 ± 0.2		2.06758e-08	3.2311	Zone 2 vs. Zone 3	Zone 1 Hit vs. Zone 5 Hit	9.27248e-05	0.688995
			Zone 5 Hit	144	0.7 ± 0.2		0.00138404	0.442378	Zone 2 vs. Zone 4	Zone 1 Hit vs. Zone 5 FA1	5.46505e-05	0.638986
			Zone 5 FA1	144	0.7 ± 0.2		2.06758e-08	3.19814	Zone 2 vs. Zone 5	Zone 1 Hit vs. Zone 6 Hit	0.0670401	0.468992
			Zone 6 Hit	42	0.4 ± 0.4		2.06758e-08	1.52195	Zone 2 vs. Zone 6	Zone 1 Hit vs. Zone 6 FA1	0.985077	0.179686
			Zone 6 FA1	42	0.5 ± 0.4		2.06758e-08	2.50824	Zone 3 vs. Zone 4	Zone 1 FA1 vs. Zone 2 Hit	2.24388e-07	2.51342
							0.466254	0.147886	Zone 3 vs. Zone 5	Zone 1 FA1 vs. Zone 2 FA1	2.24388e-07	2.77635
							2.06758e-08	1.03777	Zone 3 vs. Zone 6	Zone 1 FA1 vs. Zone 3 Hit	1.34872e-06	0.814521
							2.06758e-08	2.40935	Zone 4 vs. Zone 5	Zone 1 FA1 vs. Zone 3 FA1	1.87789e-05	0.648532
							2.06758e-08	1.09898	Zone 4 vs. Zone 6	Zone 1 FA1 vs. Zone 4 Hit	2.24388e-07	1.88845
							2.06758e-08	0.934358	Zone 5 vs. Zone 6	Zone 1 FA1 vs. Zone 4 FA1	2.24388e-07	1.69614
										Zone 1 FA1 vs. Zone 5 Hit	0.00142433	0.620713
										Zone 1 FA1 vs. Zone 5 FA1	0.000898078	0.574644
										Zone 1 FA1 vs. Zone 6 Hit	0.0165856	0.547584
										Zone 1 FA1 vs. Zone 6 FA1	0.878584	0.248109
										Zone 2 Hit vs. Zone 2 FA1	0.994868	0.361053
										Zone 2 Hit vs. Zone 3 Hit	2.24388e-07	3.4884
										Zone 2 Hit vs. Zone 3 FA1	2.24388e-07	2.83279
										Zone 2 Hit vs. Zone 4 Hit	0.690849	0.342046
										Zone 2 Hit vs. Zone 4 FA1	0.540889	0.333811
										Zone 2 Hit vs. Zone 5 Hit	2.24388e-07	3.31241
										Zone 2 Hit vs. Zone 5 FA1	2.24388e-07	2.889
										Zone 2 Hit vs. Zone 6 Hit	2.24593e-07	1.28705
										Zone 2 Hit vs. Zone 6 FA1	2.24388e-07	1.57792
										Zone 2 FA1 vs. Zone 3 Hit	2.24388e-07	3.74927
										Zone 2 FA1 vs. Zone 3 FA1	2.24388e-07	3.03771
										Zone 2 FA1 vs. Zone 4 Hit	0.0460544	0.568512
										Zone 2 FA1 vs. Zone 4 FA1	0.0233796	0.533121
										Zone 2 FA1 vs. Zone 5 Hit	2.24388e-07	3.578
										Zone 2 FA1 vs. Zone 5 FA1	2.24388e-07	3.10948
										Zone 2 FA1 vs. Zone 6 Hit	2.24389e-07	1.47492
										Zone 2 FA1 vs. Zone 6 FA1	2.24388e-07	1.76106
										Zone 3 Hit vs. Zone 3 FA1	0.999985	0.0672538
										Zone 3 Hit vs. Zone 4 Hit	2.24388e-07	2.80427
										Zone 3 Hit vs. Zone 4 FA1	2.24388e-07	2.56539
										Zone 3 Hit vs. Zone 5 Hit	0.89804	0.209583
										Zone 3 Hit vs. Zone 5 FA1	0.939487	0.177637
										Zone 3 Hit vs. Zone 6 Hit	2.24388e-07	1.31404
										Zone 3 Hit vs. Zone 6 FA1	2.47869e-07	0.962933
										Zone 3 FA1 vs. Zone 4 Hit	2.24388e-07	2.44752
										Zone 3 FA1 vs. Zone 4 FA1	2.24388e-07	2.27041
										Zone 3 FA1 vs. Zone 5 Hit	0.99682	0.118695
										Zone 3 FA1 vs. Zone 5 FA1	0.999009	0.0974578
										Zone 3 FA1 vs. Zone 6 Hit	2.24389e-07	1.10851
										Zone 3 FA1 vs. Zone 6 FA1	5.14123e-07	0.80271
										Zone 4 Hit vs. Zone 4 FA1	1	0.0293096
										Zone 4 Hit vs. Zone 5 Hit	2.24388e-07	2.61481
										Zone 4 Hit vs. Zone 5 FA1	2.24388e-07	2.42711
										Zone 4 Hit vs. Zone 6 Hit	2.75728e-07	0.998867
										Zone 4 Hit vs. Zone 6 FA1	2.24388e-07	1.31745
										Zone 4 FA1 vs. Zone 5 Hit	2.24388e-07	2.38454
										Zone 4 FA1 vs. Zone 5 FA1	2.24388e-07	2.23842
										Zone 4 FA1 vs. Zone 6 Hit	3.6701e-07	0.895287
										Zone 4 FA1 vs. Zone 6 FA1	2.24388e-07	1.19291
										Zone 5 Hit vs. Zone 5 FA1	1	0.0148616
										Zone 5 Hit vs. Zone 6 Hit	2.24409e-07	1.1498
										Zone 5 Hit vs. Zone 6 FA1	1.69831e-05	0.799632
										Zone 5 FA1 vs. Zone 6 Hit	2.24399e-07	1.06144
										Zone 5 FA1 vs. Zone 6 FA1	1.09374e-05	0.744483
										Zone 6 Hit vs. Zone 6 FA1	0.880968	0.219875
Figure S6J	Difference in coherence level (%)	One sample t-test	Zone 1	5	5 ± 4	2.64504	0.143195	1.32252
			Zone 2	5	2 ± 3	1.03555	0.448634	0.517776
			Zone 3	7	3 ± 8	0.972573	0.368326	0.397051
			Zone 4	9	3 ± 3	2.19476	0.0991298	0.775965
			Zone 5	5	6 ± 4	2.73171	0.261754	1.36585
Figure S6M	Difference in coherence level (%)	One sample t-test	Zone 1	46	0 ± 5	0.590781	0.836434	0.0880685
			Zone 2	41	0 ± 5	-0.221782	0.825612	-0.0350668
			Zone 3	92	-1 ± 4	-1.22709	0.445904	-0.128634
			Zone 4	92	-1 ± 5	-1.59003	0.691775	-0.166681
			Zone 5	93	0 ± 4	0.394542	0.832913	0.0411338
			Zone 6	28	2 ± 6	1.55199	0.396924	0.298681
Figure S7A	Lick initiation (%)	Two-way repeated measures ANOVA	Zone 1 CoCS+	22	70 ± 10	F(1,269)=52.7219	4.5294e-12	0.157136	CoCS	Zone 1 CoCS+ vs. Zone 1 CoCS-	0.138989	0.947282
			Zone 1 CoCS-	22	50 ± 20	F(5,269)=0.42357	0.832104	0.00631212	Zone	Zone 1 CoCS+ vs. Zone 2 CoCS+	1	0.129767
			Zone 2 CoCS+	15	70 ± 20					Zone 1 CoCS+ vs. Zone 2 CoCS-	0.983798	0.489004
			Zone 2 CoCS-	15	60 ± 20					Zone 1 CoCS+ vs. Zone 3 CoCS+	1	0.0854258
			Zone 3 CoCS+	34	70 ± 10					Zone 1 CoCS+ vs. Zone 3 CoCS-	0.0528672	0.890274
			Zone 3 CoCS-	34	50 ± 20					Zone 1 CoCS+ vs. Zone 4 CoCS+	1	0.121615
			Zone 4 CoCS+	26	70 ± 10					Zone 1 CoCS+ vs. Zone 4 CoCS-	0.262571	0.760862
			Zone 4 CoCS-	26	60 ± 20					Zone 1 CoCS+ vs. Zone 5 CoCS+	0.999737	0.265577
			Zone 5 CoCS+	29	70 ± 10					Zone 1 CoCS+ vs. Zone 5 CoCS-	0.0003804	1.26246
			Zone 5 CoCS-	29	50 ± 20					Zone 1 CoCS+ vs. Zone 6 CoCS+	1	0.159179
			Zone 6 CoCS+	9	70 ± 10					Zone 1 CoCS+ vs. Zone 6 CoCS-	0.0780354	1.49541
			Zone 6 CoCS-	9	50 ± 20					Zone 1 CoCS- vs. Zone 2 CoCS+	0.497348	0.712989
										Zone 1 CoCS- vs. Zone 2 CoCS-	0.971577	0.434103
										Zone 1 CoCS- vs. Zone 3 CoCS+	0.0279281	1.01796
										Zone 1 CoCS- vs. Zone 3 CoCS-	1	0.0121076
										Zone 1 CoCS- vs. Zone 4 CoCS+	0.0364703	1.00681
										Zone 1 CoCS- vs. Zone 4 CoCS-	1	0.101176
										Zone 1 CoCS- vs. Zone 5 CoCS+	0.00560936	1.12053
										Zone 1 CoCS- vs. Zone 5 CoCS-	0.958968	0.35679
										Zone 1 CoCS- vs. Zone 6 CoCS+	0.32823	0.999328
										Zone 1 CoCS- vs. Zone 6 CoCS-	0.999093	0.341238
										Zone 2 CoCS+ vs. Zone 2 CoCS-	0.999552	0.296368
										Zone 2 CoCS+ vs. Zone 3 CoCS+	0.999986	0.203471
										Zone 2 CoCS+ vs. Zone 3 CoCS-	0.341759	0.697923
										Zone 2 CoCS+ vs. Zone 4 CoCS+	0.999956	0.22735
										Zone 2 CoCS+ vs. Zone 4 CoCS-	0.697618	0.5708
										Zone 2 CoCS+ vs. Zone 5 CoCS+	0.995899	0.352859
										Zone 2 CoCS+ vs. Zone 5 CoCS-	0.0135547	1.02422
										Zone 2 CoCS+ vs. Zone 6 CoCS+	0.999992	0.244
										Zone 2 CoCS+ vs. Zone 6 CoCS-	0.250267	1.07856
										Zone 2 CoCS- vs. Zone 3 CoCS+	0.916297	0.555399
										Zone 2 CoCS- vs. Zone 3 CoCS-	0.939041	0.427182
										Zone 2 CoCS- vs. Zone 4 CoCS+	0.906101	0.564229
										Zone 2 CoCS- vs. Zone 4 CoCS-	0.996548	0.304879
										Zone 2 CoCS- vs. Zone 5 CoCS+	0.670383	0.685056
										Zone 2 CoCS- vs. Zone 5 CoCS-	0.229311	0.765363
										Zone 2 CoCS- vs. Zone 6 CoCS+	0.980898	0.583942
										Zone 2 CoCS- vs. Zone 6 CoCS-	0.743355	0.810175
										Zone 3 CoCS+ vs. Zone 3 CoCS-	0.00453062	0.969112
										Zone 3 CoCS+ vs. Zone 4 CoCS+	1	0.0376225
										Zone 3 CoCS+ vs. Zone 4 CoCS-	0.0641442	0.83978
										Zone 3 CoCS+ vs. Zone 5 CoCS+	0.999978	0.181228
										Zone 3 CoCS+ vs. Zone 5 CoCS-	6.63578e-06	1.34904
										Zone 3 CoCS+ vs. Zone 6 CoCS+	1	0.0645919
										Zone 3 CoCS+ vs. Zone 6 CoCS-	0.0258158	1.51532
										Zone 3 CoCS- vs. Zone 4 CoCS+	0.00811476	0.963115
										Zone 3 CoCS- vs. Zone 4 CoCS-	0.999998	0.111007
										Zone 3 CoCS- vs. Zone 5 CoCS+	0.000644511	1.07716
										Zone 3 CoCS- vs. Zone 5 CoCS-	0.929403	0.33914
										Zone 3 CoCS- vs. Zone 6 CoCS+	0.229083	0.945163
										Zone 3 CoCS- vs. Zone 6 CoCS-	0.998948	0.312425
										Zone 4 CoCS+ vs. Zone 4 CoCS-	0.0805693	0.833696
										Zone 4 CoCS+ vs. Zone 5 CoCS+	0.999999	0.139629
										Zone 4 CoCS+ vs. Zone 5 CoCS-	2.15965e-05	1.32275
										Zone 4 CoCS+ vs. Zone 6 CoCS+	1	0.0243495
										Zone 4 CoCS+ vs. Zone 6 CoCS-	0.0280124	1.4734
										Zone 4 CoCS- vs. Zone 5 CoCS+	0.0137828	0.947302
										Zone 4 CoCS- vs. Zone 5 CoCS-	0.751313	0.441257
										Zone 4 CoCS- vs. Zone 6 CoCS+	0.489602	0.811208
										Zone 4 CoCS- vs. Zone 6 CoCS-	0.987488	0.417595
										Zone 5 CoCS+ vs. Zone 5 CoCS-	8.841e-07	1.43306
										Zone 5 CoCS+ vs. Zone 6 CoCS+	1	0.118033
										Zone 5 CoCS+ vs. Zone 6 CoCS-	0.00734645	1.56909
										Zone 5 CoCS- vs. Zone 6 CoCS+	0.0131068	1.27743
										Zone 5 CoCS- vs. Zone 6 CoCS-	1	0.0394446
										Zone 6 CoCS+ vs. Zone 6 CoCS-	0.150438	1.52194
Figure S7C	Lick latency residuals (%)	Two-way repeated measures ANOVA	Zone 1 CoCS+	22	23 ± 6	F(1,269)=34.2083	1.4938e-08	0.104541	CoCS	Zone 1 CoCS+ vs. Zone 1 CoCS-	0.583118	0.748966
			Zone 1 CoCS-	22	28 ± 6	F(5,269)=2.8366	0.0163466	0.0433431	Zone	Zone 1 CoCS+ vs. Zone 2 CoCS+	1	0.152842
			Zone 2 CoCS+	15	24 ± 6					Zone 1 CoCS+ vs. Zone 2 CoCS-	0.999188	0.354405
			Zone 2 CoCS-	15	25 ± 6					Zone 1 CoCS+ vs. Zone 3 CoCS+	1	0.0312846
			Zone 3 CoCS+	34	23 ± 5					Zone 1 CoCS+ vs. Zone 3 CoCS-	0.138841	0.740752
			Zone 3 CoCS-	34	29 ± 9					Zone 1 CoCS+ vs. Zone 4 CoCS+	1	0.0400315
			Zone 4 CoCS+	26	23 ± 6					Zone 1 CoCS+ vs. Zone 4 CoCS-	0.999957	0.248355
			Zone 4 CoCS-	26	24 ± 5					Zone 1 CoCS+ vs. Zone 5 CoCS+	1	0.0277703
			Zone 5 CoCS+	29	23 ± 5					Zone 1 CoCS+ vs. Zone 5 CoCS-	5.71937e-05	1.20005
			Zone 5 CoCS-	29	30 ± 10					Zone 1 CoCS+ vs. Zone 6 CoCS+	1	0.108242
			Zone 6 CoCS+	9	24 ± 5					Zone 1 CoCS+ vs. Zone 6 CoCS-	0.00193502	1.14604
			Zone 6 CoCS-	9	40 ± 20					Zone 1 CoCS- vs. Zone 2 CoCS+	0.922811	0.601895
										Zone 1 CoCS- vs. Zone 2 CoCS-	0.996626	0.396272
										Zone 1 CoCS- vs. Zone 3 CoCS+	0.486921	0.780603
										Zone 1 CoCS- vs. Zone 3 CoCS-	0.999996	0.132958
										Zone 1 CoCS- vs. Zone 4 CoCS+	0.601244	0.729024
										Zone 1 CoCS- vs. Zone 4 CoCS-	0.916329	0.569651
										Zone 1 CoCS- vs. Zone 5 CoCS+	0.426022	0.860893
										Zone 1 CoCS- vs. Zone 5 CoCS-	0.270152	0.627899
										Zone 1 CoCS- vs. Zone 6 CoCS+	0.959158	0.665976
										Zone 1 CoCS- vs. Zone 6 CoCS-	0.331501	0.680012
										Zone 2 CoCS+ vs. Zone 2 CoCS-	0.999999	0.205353
										Zone 2 CoCS+ vs. Zone 3 CoCS+	1	0.134958
										Zone 2 CoCS+ vs. Zone 3 CoCS-	0.582242	0.606722
										Zone 2 CoCS+ vs. Zone 4 CoCS+	1	0.116558
										Zone 2 CoCS+ vs. Zone 4 CoCS-	1	0.0859949
										Zone 2 CoCS+ vs. Zone 5 CoCS+	0.999999	0.202952
										Zone 2 CoCS+ vs. Zone 5 CoCS-	0.00413262	1.05205
										Zone 2 CoCS+ vs. Zone 6 CoCS+	1	0.052236
										Zone 2 CoCS+ vs. Zone 6 CoCS-	0.0167566	0.96406
										Zone 2 CoCS- vs. Zone 3 CoCS+	0.99924	0.356269
										Zone 2 CoCS- vs. Zone 3 CoCS-	0.910138	0.446337
										Zone 2 CoCS- vs. Zone 4 CoCS+	0.999632	0.324669
										Zone 2 CoCS- vs. Zone 4 CoCS-	1	0.140014
										Zone 2 CoCS- vs. Zone 5 CoCS+	0.997591	0.431739
										Zone 2 CoCS- vs. Zone 5 CoCS-	0.0301065	0.901356
										Zone 2 CoCS- vs. Zone 6 CoCS+	0.999997	0.265901
										Zone 2 CoCS- vs. Zone 6 CoCS-	0.0635557	0.847237
										Zone 3 CoCS+ vs. Zone 3 CoCS-	0.0656608	0.775119
										Zone 3 CoCS+ vs. Zone 4 CoCS+	1	0.0110886
										Zone 3 CoCS+ vs. Zone 4 CoCS-	0.999968	0.231064
										Zone 3 CoCS+ vs. Zone 5 CoCS+	1	0.0636471
										Zone 3 CoCS+ vs. Zone 5 CoCS-	4.49597e-06	1.28596
										Zone 3 CoCS+ vs. Zone 6 CoCS+	1	0.0857229
										Zone 3 CoCS+ vs. Zone 6 CoCS-	0.000945311	1.3094
										Zone 3 CoCS- vs. Zone 4 CoCS+	0.131702	0.728309
										Zone 3 CoCS- vs. Zone 4 CoCS-	0.465246	0.59156
										Zone 3 CoCS- vs. Zone 5 CoCS+	0.0566929	0.820384
										Zone 3 CoCS- vs. Zone 5 CoCS-	0.439602	0.467528
										Zone 3 CoCS- vs. Zone 6 CoCS+	0.765543	0.633282
										Zone 3 CoCS- vs. Zone 6 CoCS-	0.501993	0.564941
										Zone 4 CoCS+ vs. Zone 4 CoCS-	0.99999	0.209711
										Zone 4 CoCS+ vs. Zone 5 CoCS+	1	0.0725522
										Zone 4 CoCS+ vs. Zone 5 CoCS-	3.27896e-05	1.20642
										Zone 4 CoCS+ vs. Zone 6 CoCS+	1	0.0692609
										Zone 4 CoCS+ vs. Zone 6 CoCS-	0.00184266	1.18493
										Zone 4 CoCS- vs. Zone 5 CoCS+	0.999762	0.306175
										Zone 4 CoCS- vs. Zone 5 CoCS-	0.000568692	1.09154
										Zone 4 CoCS- vs. Zone 6 CoCS+	1	0.148839
										Zone 4 CoCS- vs. Zone 6 CoCS-	0.00947825	1.09731
										Zone 5 CoCS+ vs. Zone 5 CoCS-	5.30526e-06	1.32117
										Zone 5 CoCS+ vs. Zone 6 CoCS+	1	0.157921
										Zone 5 CoCS+ vs. Zone 6 CoCS-	0.000785155	1.31392
										Zone 5 CoCS- vs. Zone 6 CoCS+	0.0313004	1.05585
										Zone 5 CoCS- vs. Zone 6 CoCS-	0.999953	0.155835
										Zone 6 CoCS+ vs. Zone 6 CoCS-	0.0446636	0.891675
